# Supplementary material for: Breastfeeding in women with HIV infection: A qualitative study of barriers and facilitators
Source: PLoS One. 2024 Jul 26;19(7):e0303788. doi: 10.1371/journal.pone.0303788 (PMC11280163; doi:10.1371/journal.pone.0303788)
Supplement: S1 Data — (XLSX) [file pone.0303788.s001.xlsx]

## Sheet: Sheet1
#	ethnicity/race (as per subject)	ethnicity/race 1. African Amer 2. Black haitian 3. white hisp	preferred language	age in years	mode acquisition	mode acquisition 1.behav 2.perin	year of diagnosis	years since dx	number pregnancies (G)	living children (P) BEFORE current	prior BF experience Y/N	country of birth	country of birth 1. USA 2. other	years living in USA	education status
1	white hispanic	3	English	25	behavioral	1	2021	2	1	0	N	USA	1	25	some college
2	black haitian	2	English	29	perinatal	2	1993	29	4	2	N	USA	1	29	high school
3	african american	1	English	43	behavioral	1	2014	9	13	7	Y	PR	2	42	high school
4	black haitian	2	English	39	behavioral	1	2013	10	6	3	Y	DR	2	10	college
5	black haitian	2	Creole	35	behavioral	1	2020	3	5	3	Y	Haiti	2	2	high school
6	white hispanic	3	English	36	behavioral	1	2013	10	2	2	Y	Portugal	2	24	high school
7	african american	1	English	32	behavioral	1	2011	12	1	0	N	USA	1	32	high school
8	african american	1	English	36	behavioral	1	2013	10	4	2	N	USA	1	36	high school
9	black haitian	2	English	27	behavioral	1	2016	7	1	0	N	USA	1	27	some college
10	black haitian	2	English	29	perinatal	2	1994	29	3	2	N	USA	1	29	some college
11	white hispanic	3	English	32	perinatal	2	1991	32	3	1	N	USA	1	32	some college
12	white hispanic	3	English	33	behavioral	1	2016	7	4	1	N	USA	1	33	college
13	white hispanic	3	Spanish	32	behavioral	1	2008	15	2	0	N	Honduras	2	8	high school
14	african american	1	English	29	behavioral	1	2016	7	3	2	N	USA	1	29	high school
15	african american	1	English	27	perinatal	2	1996	27	3	0	N	USA	1	27	some college
16	white hispanic	3	Spanish	26	behavioral	1	2020	2	3	2	Y	DR	2	14	some college
17	african american	1	English	36	behavioral	1	2008	15	5	2	Y	USA	1	36	high school
18	black haitian	2	Creole	32	behavioral	1	2016	7	3	2	Y	Haiti	2	7	some college
19	african american	1	English	29	behavioral	1	2015	8	1	0	N	USA	1	29	high school
20	white hispanic	3	Spanish	44	behavioral	1	2007	16	5	1	Y	Venezuela	2	6	college
